# Supplementary material for: Association Between Physical Activity and Adherence to Nutritional Recommendations in Individuals with Diabetes: Analysis of Self-Reported Data from the 2020 European Health Survey in Spain
Source: Nutrients. 2025 Apr 19;17(8):1382. doi: 10.3390/nu17081382 (PMC12029994; doi:10.3390/nu17081382)
Supplement: Supplementary file 1 [file nutrients-17-01382-s001.zip]

Archive with 1 entries (1 files):
- nutrients-3573110-supplementary.pdf
